# Supplementary material for: The Influence of the Phases of the Menstrual Cycle on Intrinsic Injury Risk Factors in Eumenorrheic Female Athletes or Physically Active Women—A Systematic Review
Source: Sports (Basel). 2026 Jul 10;14(7):297. doi: 10.3390/sports14070297 (PMC13416997; doi:10.3390/sports14070297)
Supplement: Supplementary file 1 [file sports-14-00297-s001.zip]

Archive with 3 entries (3 files):
- PRISMA Checklist.pdf
- sports-4372148-Table S1.pdf
- sports-4372148-Table S2.pdf
